# Supplementary material for: Field Emission Properties of Cu-Filled Vertically Aligned Carbon Nanotubes Grown Directly on Thin Cu Foils
Source: Nanomaterials (Basel). 2024 Jun 6;14(11):988. doi: 10.3390/nano14110988 (PMC11174008; doi:10.3390/nano14110988)
Supplement: Supplementary file 1 [file nanomaterials-14-00988-s001.zip]

Archive with 1 entries (1 files):
- nanomaterials-3030763-supplementary.pdf
